# Supplementary material for: Inhalation of Pelargonium graveolens Essential Oil Alleviates Pain and Related Anxiety and Stress in Patients with Lumbar Spinal Stenosis and Moderate to Severe Pain
Source: Pharmaceuticals (Basel). 2023 Dec 19;17(1):1. doi: 10.3390/ph17010001 (PMC10818376; doi:10.3390/ph17010001)
Supplement: Supplementary file 1 [file pharmaceuticals-17-00001-s001.zip]

Archive with 1 entries (1 files):
- pharmaceuticals-2725301-supplementary.pdf
